# Supplementary material for: ZmRAD51C Is Essential for Double-Strand Break Repair and Homologous Recombination in Maize Meiosis
Source: Int J Mol Sci. 2019 Nov 5;20(21):5513. doi: 10.3390/ijms20215513 (PMC6861927; doi:10.3390/ijms20215513)
Supplement: Supplementary file 1 [file ijms-20-05513-s001.zip]

Archive with 10 entries (9 files):
- ijms-606547-revised-r2supplementary/
- ijms-606547-revised-r2supplementary/Figure S1 Phylogenetic analysis of RAD51C homologs in nine different species.ppt
- ijms-606547-revised-r2supplementary/Figure S2 Abnormal chromosomal behavior of Zmrad51c-2 .ppt
- ijms-606547-revised-r2supplementary/Figure S3 Multiple alignment of RAD51C protein in nine different species.ppt
- ijms-606547-revised-r2supplementary/Figure S4 Spatial and temporal expression analysis of ZmRAD51C by RT-qPCR .ppt
- ijms-606547-revised-r2supplementary/Figure S5 Quantification measurement of ZYP1 length.ppt
- ijms-606547-revised-r2supplementary/Figure S6 Phylogenetic analysis of different RAD51C paralogs in  maize rice and Arabidopsis.ppt
- ijms-606547-revised-r2supplementary/Table S1. Primers designed for map-based cloning and mutants genotyping .doc
- ijms-606547-revised-r2supplementary/Table S2. Primers designed for full-length cDNA amplification and qRT-PCR.doc
- ijms-606547-revised-r2supplementary/Table S3  List of the putative RAD51 paralogues in maize..docx
